# Supplementary material for: The NAD+ precursor nicotinamide riboside decreases exercise performance in rats
Source: J Int Soc Sports Nutr. 2016 Aug 2;13:32. doi: 10.1186/s12970-016-0143-x (PMC4971637; doi:10.1186/s12970-016-0143-x)
Supplement: Additional file 1: — Raw data of time to exhaustion in the incremental swimming test for the control and the nicotinamide riboside group. (XLSX 9 kb) [file 12970_2016_143_MOESM1_ESM.xlsx]

## Sheet: Sheet1
	Placebo (time in secs)	Nicotinamide riboside (time in secs)
1	177	188
2	170	34
3	187	21
4	137	63
5	161	129
6	74	91
7	241	72
8	100	103
9	56	141
Average	144.778	93.5556
SD	59.0927	53.306
